# Supplementary material for: Nuclear Magnetic Resonance Therapy Modulates the miRNA Profile in Human Primary OA Chondrocytes and Antagonizes Inflammation in Tc28/2a Cells
Source: Int J Mol Sci. 2021 May 31;22(11):5959. doi: 10.3390/ijms22115959 (PMC8198628; doi:10.3390/ijms22115959)
Supplement: Supplementary file 1 [file ijms-22-05959-s001.zip]

Archive with 1 entries (1 files):
- ijms-1204205 Supplementary.pdf
